# Supplementary material for: Low-Effort Respiratory Function Estimation with a Soft Wearable Digital Spirometry Patch
Source: Biosensors (Basel). 2026 May 8;16(5):272. doi: 10.3390/bios16050272 (PMC13204607; doi:10.3390/bios16050272)
Supplement: Supplementary file 1 [file biosensors-16-00272-s001.zip]

Archive with 1 entries (1 files):
- biosensors-4250577-supplementary.pdf
